# Supplementary material for: Urinary Exosomal microRNA-451-5p Is a Potential Early Biomarker of Diabetic Nephropathy in Rats
Source: PLoS One. 2016 Apr 21;11(4):e0154055. doi: 10.1371/journal.pone.0154055 (PMC4839711; doi:10.1371/journal.pone.0154055)
Supplement: S1 Table — (XLSX) [file pone.0154055.s003.xlsx]

## Sheet: Sheet1
447 known microRNA detected at non-diabetic state (ND)
test_id	gene_id	gene
XLOC_000162	XLOC_000162	rno-mir-29b-2
XLOC_000243	XLOC_000243	Mir99b
XLOC_000244	XLOC_000244	Mir125a
XLOC_000458	XLOC_000458	Mir330
XLOC_000465	XLOC_000465	Ercc2,Mir343
XLOC_000619	XLOC_000619	Mir3569
XLOC_000733	XLOC_000733	Mir150
XLOC_000847	XLOC_000847	Mir211
XLOC_000891	XLOC_000891	Mir7a-2
XLOC_000986	XLOC_000986	Mir708
XLOC_001013	XLOC_001013	Mir326
XLOC_001036	XLOC_001036	Mir139
XLOC_001314	XLOC_001314	Mir762
XLOC_001438	XLOC_001438	Mir3574
XLOC_001558	XLOC_001558	Mir194-2
XLOC_001559	XLOC_001559	Mir192
XLOC_001719	XLOC_001719	Mir204
XLOC_001750	XLOC_001750	Mir101b
XLOC_001895	XLOC_001895	Mir146b
XLOC_001950	XLOC_001950	Mir6316
XLOC_002186	XLOC_002186	rno-mir-3556b-1
XLOC_002301	XLOC_002301	Mir99b
XLOC_002302	XLOC_002302	Mir3596c
XLOC_002303	XLOC_002303	Mir125a
XLOC_002344	XLOC_002344	Cnot3,Mir3572
XLOC_002352	XLOC_002352	Mir295-1
XLOC_002353	XLOC_002353	Mir294
XLOC_002354	XLOC_002354	Mir293
XLOC_002355	XLOC_002355	Mir291b
XLOC_002356	XLOC_002356	Mir292
XLOC_002357	XLOC_002357	Mir291a
XLOC_002358	XLOC_002358	Mir290
XLOC_002372	XLOC_002372	Mir295-2
XLOC_002398	XLOC_002398	Mir3099
XLOC_002951	XLOC_002951	rno-mir-344b-2
XLOC_002953	XLOC_002953	Mir344b-1
XLOC_002956	XLOC_002956	rno-mir-344b-2
XLOC_002968	XLOC_002968	Mir344a-2
XLOC_002969	XLOC_002969	rno-mir-344a-1
XLOC_002970	XLOC_002970	Mir344g
XLOC_002971	XLOC_002971	Mir344i
XLOC_003052	XLOC_003052	Mir3597-3
XLOC_003214	XLOC_003214	Arhgef17,Mir3102
XLOC_003670	XLOC_003670	Mir202
XLOC_003739	XLOC_003739	Mir675
XLOC_003741	XLOC_003741	Mir483
XLOC_003854	XLOC_003854	Mir6315,Tm7sf2,Vps51
XLOC_003860	XLOC_003860	Mir192
XLOC_004109	XLOC_004109	Mir107
XLOC_004143	XLOC_004143	rno-mir-6317-1
XLOC_004150	XLOC_004150	rno-mir-6317-1
XLOC_004169	XLOC_004169	Mir3085
XLOC_004246	XLOC_004246	rno-mir-3584-1
XLOC_004504	XLOC_004504	Mir218-2
XLOC_004507	XLOC_004507	Mir103-1
XLOC_004583	XLOC_004583	Mir336
XLOC_004586	XLOC_004586	rno-mir-340-1
XLOC_004587	XLOC_004587	rno-mir-340-1
XLOC_004821	XLOC_004821	Mir324
XLOC_004827	XLOC_004827	Mir497
XLOC_004828	XLOC_004828	Mir195
XLOC_004904	XLOC_004904	Mir212
XLOC_004905	XLOC_004905	Mir132
XLOC_004909	XLOC_004909	Mir6326
XLOC_004910	XLOC_004910	Mir22
XLOC_004919	XLOC_004919	Mir423
XLOC_004974	XLOC_004974	Mir365
XLOC_004982	XLOC_004982	Mir632,Zfp207
XLOC_005046	XLOC_005046	Mir301a
XLOC_005062	XLOC_005062	Mir142
XLOC_005123	XLOC_005123	Mir196c
XLOC_005129	XLOC_005129	Mir10a
XLOC_005137	XLOC_005137	Mir152
XLOC_005355	XLOC_005355	2310067B10Rik,Mir3577
XLOC_005409	XLOC_005409	Mir3065
XLOC_005452	XLOC_005452	Mir484
XLOC_005456	XLOC_005456	rno-mir-484
XLOC_005500	XLOC_005500	Mir3568
XLOC_005601	XLOC_005601	Baiap3,Mir3547
XLOC_005693	XLOC_005693	Mir146a
XLOC_006087	XLOC_006087	Mir22
XLOC_006098	XLOC_006098	Mir423
XLOC_006121	XLOC_006121	Mir451a
XLOC_006122	XLOC_006122	Mir144
XLOC_006158	XLOC_006158	Mir3549
XLOC_006170	XLOC_006170	Mir6327
XLOC_006226	XLOC_006226	Mir21
XLOC_006311	XLOC_006311	Mir10a
XLOC_006534	XLOC_006534	Ddx5,Mir3064
XLOC_006572	XLOC_006572	Mir297
XLOC_006678	XLOC_006678	Cep131,Mir3562,Mir3594
XLOC_006758	XLOC_006758	Mir99a
XLOC_006759	XLOC_006759	Mirlet7c-1
XLOC_006771	XLOC_006771	Mir155
XLOC_006816	XLOC_006816	Mir802
XLOC_006844	XLOC_006844	Mir6325
XLOC_007120	XLOC_007120	A930003A15Rik,Mir6323
XLOC_007148	XLOC_007148	Mir185
XLOC_007175	XLOC_007175	Mir301b
XLOC_007176	XLOC_007176	Mir130b
XLOC_007228	XLOC_007228	Mirlet7c-1
XLOC_007229	XLOC_007229	Mir3588
XLOC_007332	XLOC_007332	Mir6324
XLOC_007434	XLOC_007434	Mir568
XLOC_007547	XLOC_007547	Mir28
XLOC_007592	XLOC_007592	Mir1224
XLOC_007802	XLOC_007802	Mir339
XLOC_008306	XLOC_008306	Mir25
XLOC_008307	XLOC_008307	Mir93
XLOC_008308	XLOC_008308	Mir106b
XLOC_008352	XLOC_008352	Mir702,Plod3
XLOC_008392	XLOC_008392	Mir6322
XLOC_008683	XLOC_008683	Mir350
XLOC_008690	XLOC_008690	Mir3473
XLOC_008692	XLOC_008692	Mir128-1
XLOC_008718	XLOC_008718	Mir135b
XLOC_008771	XLOC_008771	Mir181b1
XLOC_008846	XLOC_008846	Mir488
XLOC_008884	XLOC_008884	Mir199a2
XLOC_009046	XLOC_009046	Mir194-1
XLOC_009047	XLOC_009047	Mir215
XLOC_009099	XLOC_009099	Mir29b2
XLOC_009259	XLOC_009259	Mir3570
XLOC_009378	XLOC_009378	Mir3120
XLOC_009547	XLOC_009547	rno-mir-350-1
XLOC_009596	XLOC_009596	Mir215
XLOC_009654	XLOC_009654	Mir205
XLOC_009658	XLOC_009658	Mir3556b
XLOC_009894	XLOC_009894	Mir328b
XLOC_009963	XLOC_009963	Mir3565
XLOC_010158	XLOC_010158	Mir216b
XLOC_010159	XLOC_010159	Mir216a
XLOC_010160	XLOC_010160	Mir217
XLOC_010332	XLOC_010332	Mir6321,Rufy3
XLOC_010376	XLOC_010376	Mir193b
XLOC_011071	XLOC_011071	Mir3546
XLOC_011191	XLOC_011191	rno-mir-598-1
XLOC_011192	XLOC_011192	Mir598
XLOC_011199	XLOC_011199	Mir124-1
XLOC_011220	XLOC_011220	Mir320a
XLOC_011266	XLOC_011266	Mir759
XLOC_011320	XLOC_011320	Mir17
XLOC_011321	XLOC_011321	Mir18a
XLOC_011322	XLOC_011322	Mir19a
XLOC_011323	XLOC_011323	Mir20a
XLOC_011324	XLOC_011324	Mir19b1
XLOC_011325	XLOC_011325	Mir92a1
XLOC_011627	XLOC_011627	Mir208b
XLOC_011729	XLOC_011729	Mir6320
XLOC_011985	XLOC_011985	Mir3075
XLOC_012061	XLOC_012061	Mir346
XLOC_012266	XLOC_012266	Mir383
XLOC_012973	XLOC_012973	Mir23b
XLOC_012974	XLOC_012974	Mir27b
XLOC_013014	XLOC_013014	Mir7a-1
XLOC_013023	XLOC_013023	Mir874
XLOC_013040	XLOC_013040	rno-mir-3542-1
XLOC_013043	XLOC_013043	Ddx41,Mir3542
XLOC_013095	XLOC_013095	Mirlet7a1
XLOC_013096	XLOC_013096	Mirlet7d
XLOC_013120	XLOC_013120	Mir3566
XLOC_013184	XLOC_013184	rno-mir-6319-1
XLOC_013187	XLOC_013187	rno-mir-6319-1
XLOC_013419	XLOC_013419	Mir511
XLOC_013457	XLOC_013457	Mir27b
XLOC_013458	XLOC_013458	Mir3074
XLOC_013597	XLOC_013597	Mir3596d
XLOC_013849	XLOC_013849	Mir1896
XLOC_014009	XLOC_014009	Mir466d
XLOC_014014	XLOC_014014	rno-mir-466b-2
XLOC_014016	XLOC_014016	rno-mir-466b-1
XLOC_014025	XLOC_014025	Mir466c
XLOC_014026	XLOC_014026	Mir466d
XLOC_014031	XLOC_014031	rno-mir-466b-2
XLOC_014034	XLOC_014034	rno-mir-466b-1
XLOC_014146	XLOC_014146	Mir3582
XLOC_014147	XLOC_014147	Mir3571
XLOC_014252	XLOC_014252	Mir1949,SNORA74
XLOC_014382	XLOC_014382	Mir664-1
XLOC_014440	XLOC_014440	Mir3557
XLOC_014651	XLOC_014651	Mir187
XLOC_014857	XLOC_014857	Mir3557
XLOC_014861	XLOC_014861	Mir145
XLOC_014862	XLOC_014862	Mir143
XLOC_014888	XLOC_014888	Mir3591
XLOC_015174	XLOC_015174	Mir23a
XLOC_015175	XLOC_015175	Mir27a
XLOC_015176	XLOC_015176	Mir24-2
XLOC_015304	XLOC_015304	Mir140
XLOC_015391	XLOC_015391	Mir3564
XLOC_015524	XLOC_015524	Mir138-2
XLOC_015602	XLOC_015602	Mir181d
XLOC_015603	XLOC_015603	Mir181c
XLOC_015616	XLOC_015616	MAST1,Mir3550
XLOC_015686	XLOC_015686	Mir6318
XLOC_015687	XLOC_015687	Mir328
XLOC_015723	XLOC_015723	Mir140
XLOC_016022	XLOC_016022	Mir582
XLOC_016040	XLOC_016040	Mir449c
XLOC_016042	XLOC_016042	Mir449a
XLOC_016227	XLOC_016227	Mir124-2
XLOC_016281	XLOC_016281	Mir551b
XLOC_016450	XLOC_016450	Mir15b
XLOC_016451	XLOC_016451	Mir16
XLOC_016561	XLOC_016561	Clk2,Fam189b,Mir3541
XLOC_016579	XLOC_016579	Mir190b
XLOC_016787	XLOC_016787	Mir6314
XLOC_016812	XLOC_016812	Mir137
XLOC_016905	XLOC_016905	Mir1956
XLOC_016983	XLOC_016983	Mir186
XLOC_017044	XLOC_017044	Mir3597-2
XLOC_017681	XLOC_017681	Gria2,Mir2985
XLOC_017747	XLOC_017747	Mir3597-1
XLOC_017770	XLOC_017770	Mir92b
XLOC_018095	XLOC_018095	Mir760
XLOC_018096	XLOC_018096	Mir760
XLOC_018362	XLOC_018362	Mir877
XLOC_018366	XLOC_018366	Mir6328
XLOC_018840	XLOC_018840	Mir219-1
XLOC_019021	XLOC_019021	Mir327
XLOC_019334	XLOC_019334	Mir2964
XLOC_019491	XLOC_019491	Mir181a2
XLOC_019492	XLOC_019492	Mir181b2
XLOC_019627	XLOC_019627	Mir10b
XLOC_019921	XLOC_019921	Mir674
XLOC_020077	XLOC_020077	Mir103-2
XLOC_020255	XLOC_020255	Mir499
XLOC_020455	XLOC_020455	Mir1b
XLOC_020466	XLOC_020466	Mir124-3
XLOC_020550	XLOC_020550	Mir3567
XLOC_020576	XLOC_020576	Brd3,Mir7578
XLOC_020814	XLOC_020814	Mir6216
XLOC_020901	XLOC_020901	Mir10b
XLOC_020953	XLOC_020953	Mir130a
XLOC_021175	XLOC_021175	Mir129-2
XLOC_021578	XLOC_021578	Mir6334
XLOC_021774	XLOC_021774	Mir296
XLOC_021775	XLOC_021775	Mir298
XLOC_022058	XLOC_022058	Mir129-1
XLOC_022083	XLOC_022083	Mir3556a
XLOC_022101	XLOC_022101	Mir490
XLOC_022659	XLOC_022659	Mir3575
XLOC_022903	XLOC_022903	Mir879
XLOC_022939	XLOC_022939	Mir653
XLOC_022940	XLOC_022940	Mir489
XLOC_023032	XLOC_023032	Mir592
XLOC_023048	XLOC_023048	Mir96
XLOC_023049	XLOC_023049	Mir183
XLOC_023060	XLOC_023060	Mir3556a
XLOC_023061	XLOC_023061	Mir29b1
XLOC_023188	XLOC_023188	Mir148a
XLOC_023199	XLOC_023199	Mir196b
XLOC_023206	XLOC_023206	rno-mir-196b-1
XLOC_023642	XLOC_023642	Mir141
XLOC_023643	XLOC_023643	Mir3575
XLOC_024082	XLOC_024082	Mir207
XLOC_024212	XLOC_024212	Mir455
XLOC_024286	XLOC_024286	Mir872
XLOC_024381	XLOC_024381	Mir761,Nrd1
XLOC_024592	XLOC_024592	Dnajc8,Mir3583
XLOC_024628	XLOC_024628	Mir6333
XLOC_024750	XLOC_024750	Mir34a
XLOC_024757	XLOC_024757	Mir6332
XLOC_024819	XLOC_024819	Mir3548
XLOC_024853	XLOC_024853	Mir378b
XLOC_025013	XLOC_025013	Mir876
XLOC_025014	XLOC_025014	Mir873
XLOC_025171	XLOC_025171	Mir32
XLOC_025332	XLOC_025332	Mir3554
XLOC_025389	XLOC_025389	Mir101a
XLOC_025563	XLOC_025563	Mir30c-1
XLOC_025564	XLOC_025564	Mir30e
XLOC_025785	XLOC_025785	Mir6215
XLOC_025932	XLOC_025932	Mir429
XLOC_025933	XLOC_025933	Mir200b
XLOC_025934	XLOC_025934	Mir3548
XLOC_025935	XLOC_025935	Mir200b
XLOC_026005	XLOC_026005	Mir3558
XLOC_026531	XLOC_026531	Mir342
XLOC_026533	XLOC_026533	Mir345
XLOC_026539	XLOC_026539	Mir770
XLOC_026540	XLOC_026540	Mir673
XLOC_026541	XLOC_026541	Mir493
XLOC_026542	XLOC_026542	Mir337
XLOC_026543	XLOC_026543	Mir540
XLOC_026544	XLOC_026544	Mir665
XLOC_026547	XLOC_026547	Mir431
XLOC_026548	XLOC_026548	Mir433
XLOC_026549	XLOC_026549	Mir127
XLOC_026550	XLOC_026550	Mir136
XLOC_026551	XLOC_026551	Mir341
XLOC_026552	XLOC_026552	Mir1188
XLOC_026553	XLOC_026553	Mir370
XLOC_026599	XLOC_026599	Mir379
XLOC_026600	XLOC_026600	Mir411
XLOC_026602	XLOC_026602	Mir323
XLOC_026603	XLOC_026603	Mir758
XLOC_026604	XLOC_026604	Mir329
XLOC_026605	XLOC_026605	Mir494
XLOC_026606	XLOC_026606	rno-mir-679
XLOC_026607	XLOC_026607	Mir1193
XLOC_026608	XLOC_026608	Mir666
XLOC_026609	XLOC_026609	Mir543
XLOC_026610	XLOC_026610	Mir495
XLOC_026611	XLOC_026611	Mir667
XLOC_026612	XLOC_026612	Mir376c
XLOC_026613	XLOC_026613	Mir376b
XLOC_026614	XLOC_026614	Mir300
XLOC_026615	XLOC_026615	Mir381
XLOC_026616	XLOC_026616	Mir487b
XLOC_026617	XLOC_026617	Mir6331
XLOC_026618	XLOC_026618	Mir544
XLOC_026619	XLOC_026619	Mir134
XLOC_026620	XLOC_026620	Mir485
XLOC_026622	XLOC_026622	Mir154
XLOC_026623	XLOC_026623	Mir496
XLOC_026624	XLOC_026624	Mir377
XLOC_026625	XLOC_026625	Mir541
XLOC_026626	XLOC_026626	Mir412
XLOC_026627	XLOC_026627	Mir410
XLOC_026628	XLOC_026628	Mir3072
XLOC_026702	XLOC_026702	Mir153
XLOC_027057	XLOC_027057	Mir3593
XLOC_027195	XLOC_027195	Mir1843
XLOC_027267	XLOC_027267	Mir3068
XLOC_027396	XLOC_027396	rno-mir-3543-1
XLOC_027397	XLOC_027397	Mir3563
XLOC_027398	XLOC_027398	Mir3579
XLOC_027399	XLOC_027399	Mir3595
XLOC_027400	XLOC_027400	Mir3576
XLOC_027401	XLOC_027401	Mir3592
XLOC_027402	XLOC_027402	Mir3581
XLOC_027403	XLOC_027403	Mir3578
XLOC_027405	XLOC_027405	Mir1247
XLOC_027426	XLOC_027426	Mir3545
XLOC_027934	XLOC_027934	Mirlet7i
XLOC_028098	XLOC_028098	Mir3586
XLOC_028227	XLOC_028227	Mir33
XLOC_028254	XLOC_028254	Mirlet7c-2
XLOC_028255	XLOC_028255	Mirlet7b
XLOC_028411	XLOC_028411	Mir196a
XLOC_028416	XLOC_028416	Mir615
XLOC_028421	XLOC_028421	Mir148b
XLOC_028736	XLOC_028736	Mir3561
XLOC_028776	XLOC_028776	Mir135a
XLOC_028793	XLOC_028793	Mir331
XLOC_028917	XLOC_028917	Mirlet7i
XLOC_028975	XLOC_028975	Mir875
XLOC_029117	XLOC_029117	Mir30b
XLOC_029118	XLOC_029118	Mir30d
XLOC_029134	XLOC_029134	Mir3586
XLOC_029325	XLOC_029325	Mir1249
XLOC_029332	XLOC_029332	Mirlet7c-2
XLOC_029333	XLOC_029333	Mirlet7b
XLOC_029354	XLOC_029354	Mir349,Plxnb2
XLOC_029838	XLOC_029838	Mir125b2
XLOC_029840	XLOC_029840	Mir125b1
XLOC_030079	XLOC_030079	Mir628
XLOC_030085	XLOC_030085	rno-mir-190a-1
XLOC_030224	XLOC_030224	Mirlet7g
XLOC_030278	XLOC_030278	Mir425
XLOC_030288	XLOC_030288	Col7a1,Mir711
XLOC_030359	XLOC_030359	Mir26a
XLOC_030398	XLOC_030398	Mir138-1
XLOC_030734	XLOC_030734	Mir3596a
XLOC_030826	XLOC_030826	Mir34c
XLOC_030827	XLOC_030827	Mir34b
XLOC_030840	XLOC_030840	Mir6329
XLOC_030980	XLOC_030980	Mir190
XLOC_031101	XLOC_031101	Mir184
XLOC_031190	XLOC_031190	Mir6330
XLOC_031239	XLOC_031239	Mir3555
XLOC_031270	XLOC_031270	Mir128-2
XLOC_031560	XLOC_031560	Mir206
XLOC_031561	XLOC_031561	Mir133b
XLOC_031576	XLOC_031576	Mir30a
XLOC_031577	XLOC_031577	Mir30c2
XLOC_031956	XLOC_031956	Mir149
XLOC_032092	XLOC_032092	Mir7b
XLOC_032235	XLOC_032235	Mir30a
XLOC_032492	XLOC_032492	Mir375
XLOC_032774	XLOC_032774	rno-mir-196b-1
XLOC_033020	XLOC_033020	Mir222
XLOC_033021	XLOC_033021	Mir221
XLOC_033083	XLOC_033083	Mir532
XLOC_033084	XLOC_033084	Mir188
XLOC_033085	XLOC_033085	Mir362
XLOC_033086	XLOC_033086	Mir500
XLOC_033109	XLOC_033109	Mirlet7f-2
XLOC_033110	XLOC_033110	Mir98
XLOC_033283	XLOC_033283	Mir223,Rn50_X_0663.2
XLOC_033304	XLOC_033304	Mir3573
XLOC_033310	XLOC_033310	Mir676
XLOC_033523	XLOC_033523	Mir652
XLOC_033540	XLOC_033540	Mir3552
XLOC_033541	XLOC_033541	Mir764
XLOC_033542	XLOC_033542	Mir1912
XLOC_033544	XLOC_033544	Mir1298
XLOC_033545	XLOC_033545	Mir448
XLOC_033636	XLOC_033636	Mir3589
XLOC_033670	XLOC_033670	Mir509
XLOC_033671	XLOC_033671	Mir547
XLOC_033672	XLOC_033672	Mir201
XLOC_033673	XLOC_033673	Mir3585
XLOC_033688	XLOC_033688	Irak1,Mir5132
XLOC_033705	XLOC_033705	Mir322
XLOC_033706	XLOC_033706	Mir503
XLOC_033707	XLOC_033707	Mir351
XLOC_033708	XLOC_033708	Mir542
XLOC_033709	XLOC_033709	rno-mir-450b-1
XLOC_033710	XLOC_033710	Mir450a1
XLOC_033712	XLOC_033712	rno-mir-542-1
XLOC_033716	XLOC_033716	rno-mir-322-1
XLOC_033717	XLOC_033717	rno-mir-503-1
XLOC_033718	XLOC_033718	rno-mir-351-1
XLOC_033719	XLOC_033719	rno-mir-542-1
XLOC_033720	XLOC_033720	rno-mir-450b-1
XLOC_033820	XLOC_033820	Mir3560
XLOC_034055	XLOC_034055	Mir223
XLOC_034138	XLOC_034138	Mir421
XLOC_034139	XLOC_034139	Mir374
XLOC_034146	XLOC_034146	Mir672
XLOC_034149	XLOC_034149	Mir3559
XLOC_034152	XLOC_034152	Mir384
XLOC_034153	XLOC_034153	Mir325
XLOC_034202	XLOC_034202	Mir361
XLOC_034419	XLOC_034419	Mir363
XLOC_034420	XLOC_034420	Mir92a2
XLOC_034421	XLOC_034421	Mir19b2
XLOC_034422	XLOC_034422	Mir20b
XLOC_034424	XLOC_034424	Mir17-2
XLOC_034449	XLOC_034449	Mir743a
XLOC_034450	XLOC_034450	Mir743b
XLOC_034451	XLOC_034451	Mir742
XLOC_034452	XLOC_034452	Mir883
XLOC_034454	XLOC_034454	Mir471
XLOC_034455	XLOC_034455	Mir3551
XLOC_034456	XLOC_034456	Mir741
XLOC_034457	XLOC_034457	Mir463
XLOC_034458	XLOC_034458	Mir880
XLOC_034459	XLOC_034459	Mir878
XLOC_034460	XLOC_034460	Mir881
XLOC_034461	XLOC_034461	Mir871
XLOC_034462	XLOC_034462	Mir3580
XLOC_034463	XLOC_034463	Mir465
XLOC_034468	XLOC_034468	Mir224
XLOC_034473	XLOC_034473	Mir105
