# Supplementary material for: Urinary Exosomal microRNA-451-5p Is a Potential Early Biomarker of Diabetic Nephropathy in Rats
Source: PLoS One. 2016 Apr 21;11(4):e0154055. doi: 10.1371/journal.pone.0154055 (PMC4839711; doi:10.1371/journal.pone.0154055)
Supplement: S2 Table — (XLSX) [file pone.0154055.s004.xlsx]

## Sheet: Sheet1
Known	N vs ND
	log2 fold change
Mir99b	0.87244
Mir192	0.256027
Mir22	-0.476562
rno-miR-451-5p	0.604182
Mir21	0.794485
Mir10a	1.37498
Mir28	-1.07656
Mir27b	-0.926297
Mir3596d	0.000113006
Mir3557	1.06184
Mir16	0.685208
rno-miR-182	-0.99607
Mir183	0.350084
Mir3556a	-0.0275285
Mir141	0.0254395
Mir3575	0.0277198
Mir30e	0.0445723
Mir200b	0.560194
Mir3545	0.221344
Mir30d	0.300915
Mirlet7c-2	0.404219
Mirlet7b	-0.155249
Mir3555	0.384292
Mir30a	-0.0389577
Mir375	0.0253615
Mir223	-0.0291371
